# Supplementary material for: Genomic and Transcriptional Profiling Analysis and Insights into Rhodomyrtone Yield in Rhodomyrtus tomentosa (Aiton) Hassk
Source: Plants (Basel). 2023 Sep 1;12(17):3156. doi: 10.3390/plants12173156 (PMC10490526; doi:10.3390/plants12173156)
Supplement: Supplementary file 1 [file plants-12-03156-s001.zip]

Archive with 1 entries (1 files):
- plants-2556217-supplementary.pdf
